# Supplementary material for: Untapped Potential of Side Stream Products from the Industrial Processing of Fruits: The Biosorption of Anthocyanins on Raspberry Seeds
Source: Foods. 2024 Jul 25;13(15):2334. doi: 10.3390/foods13152334 (PMC11312078; doi:10.3390/foods13152334)
Supplement: Supplementary file 1 [file foods-13-02334-s001.zip]

Archive with 1 entries (1 files):
- foods-3104806-supplementary.pdf
